# Supplementary material for: Trends in Unintentional Drowning Mortality Among U.S. Adults Aged ≥25 Years, 1999–2024: A U.S. Surveillance Analysis
Source: Healthcare (Basel). 2026 Apr 1;14(7):920. doi: 10.3390/healthcare14070920 (PMC13072863; doi:10.3390/healthcare14070920)
Supplement: Supplementary file 1 [file healthcare-14-00920-s001.zip]

Archive with 1 entries (1 files):
- healthcare-4188239-supplementary.pdf
